# Supplementary material for: Increased Number of Mucosal-Associated Invariant T Cells Is Associated with the Inhibition of Nonalcoholic Fatty Liver Disease in High Fat Diet–Fed Mice
Source: Int J Mol Sci. 2022 Dec 4;23(23):15309. doi: 10.3390/ijms232315309 (PMC9739562; doi:10.3390/ijms232315309)
Supplement: Supplementary file 1 [file ijms-23-15309-s001.zip]

Archive with 1 entries (1 files):
- ijms-2030289-supplementary.pdf
